# Supplementary material for: Intraspecific Leaf Trait Variation across and within Five Common Wine Grape Varieties
Source: Plants (Basel). 2022 Oct 21;11(20):2792. doi: 10.3390/plants11202792 (PMC9611564; doi:10.3390/plants11202792)
Supplement: Supplementary file 1 [file plants-11-02792-s001.zip]

Archive with 1 entries (1 files):
- plants-1915033-supplementary.pdf
